# Supplementary material for: Titanium nitride coating of pectus bar increases metal contamination after minimally-invasive repair of pectus excavatum
Source: PLoS One. 2023 Oct 12;18(10):e0292616. doi: 10.1371/journal.pone.0292616 (PMC10569521; doi:10.1371/journal.pone.0292616)
Supplement: S1 File — (XLSX) [file pone.0292616.s001.xlsx]

## Sheet: Coated bars
ID	Sex (m=1, f=2)	Age at surgery (years)		Nickel (B) (μg/l) prior to MIRPE	Nickel (B) (μg/l) 4 weeks postop	Nickel (B) (μg/l) 1 year postop	Nickel (B) (μg/l) 2 years postop	Nickel (B) (μg/l) Bar removal			Chromium (P) (μg/l) prior to MIRPE	Chromium (P) (μg/l) 4 weeks postop	Chromium (P) (μg/l) 1 year postop	Chromium (P) (μg/l) 2 years postop	Chromium (P) (μg/l) Bar removal			Nickel (U) (μg/l) prior to MIRPE	Nickel (U) (μg/l) 4 weeks postop	Nickel (U) (μg/l) 1 year postop	Nickel (U) (μg/l) 2 years postop	Nickel (U) (μg/l) Bar removal			Chromium (U) (μg/l) prior to MIRPE	Chromium (U) (μg/l) 4 weeks postop	Chromium (U) (μg/l) 1year postop	Chromium (U) (μg/l) 2 years postop	Chromium (U) (μg/l) Bar removal			Nickel in tissue (μg/g) prior to MIRPE	Nickel in tissue (μg/g) Bar removal		Chromium in tissue (μg/g) prior to MIRPE	Chromium in tissue (μg/g) Bar removal
38	2	15		0.43	0	0		1.21			0	0.46	0.6		1.32			0.75	5.25	8.07		4.61			0	1.06	2.57		3.1				5709.28			6473.21
39	1	14		0.63	0.48	0.5	3.71	1.83			0	0.33	1.4	4.1				3.64	3.37	32.76	22.19	15.2			0	0.51	7.95	8.7	0.5				7518.52			7755.56
40	1	15		0.58		2.01	0.97	1.28				0.18	0.9		1.1			0.26	3.54	3.89	4.17	5.7			0	0.41	1.55	2.05	4.07				4734.31			6338.91
41	1	17			0	1.6	1.43	1.94				0.6	2	2.5	2.6			0.3	2.1	29.28	22.95	11.59			0	0.48	9.28	14.04	8.92			0.07	6150.21		0.08	6952.79
42	1	18		0	0	1.26	1.01	1.61			0.47		1.5	2.45	3.1			0.6	1.35	4.78	4.09				0	0.27	1.15	1.57
43	1	15		4.5	2.86	2.45		5.76					1.8	2.6	2.2			1.9	6.58	10.6	13.94	15.06			0.1	0.55	3.26	5.1	8.53
44	1	16		0.6	0	1.65	1	1.91			0.7		1.7	2	0.9			0.9	0.58	6.01	7.26	8.79			0.2	0.14	2.03	4.6	5.28			0.61	6246.29		1.28	9219.46
45	1	17		0.5	0.68	0.68	0.74	1.67					0.7	1.23	1.6			2.1	2.71	2.71	1.77	2.42			0.4	1	1	0.69	1.59				3972.13			5221.13
46	1	16		0.86	1.1	0.7		1.06			0		1.3		0.6			1.69	4.54	8.73		3.78			0.26	0.63	2.68		1.81				1848.04			2914.4
47	1	14		0				4.98			/							2.21				3.33			0.22				1.82			0.91			1.47
48	1	15		0														not measured							0.42							1.26			3.83
49	1	16		0				2.24							3.54			0.91				1.91			0.25				0.76			0.65			1.12

## Sheet: Stainless steel vs. coated bars
ID	Sex (m=1, f=2)	Age at surgery (years)	Symptoms		Nickel (B) (μg/l) prior to MIRPE	Nickel (B) (μg/l) 4 weeks postop	Nickel (B) (μg/l) 1 year postop	Nickel (B) (μg/l) 2 years postop	Nickel (B) (μg/l) Bar removal			Chromium (P) (μg/l) prior to MIRPE	Chromium (P) (μg/l) 4 weeks postop	Chromium (P) (μg/l) 1 year postop	Chromium (P) (μg/l) 2 years postop	Chromium (P) (μg/l) Bar removal			Nickel (U) (μg/l) prior to MIRPE	Nickel (U) (μg/l) 4 weeks postop	Nickel (U) (μg/l) 1 year postop	Nickel (U) (μg/l) 2 years postop	Nickel (U) (μg/l) Bar removal			Chromium (U) (μg/l) prior to MIRPE	Chromium (U) (μg/l) 4 weeks postop	Chromium (U) (μg/l) 1year postop	Chromium (U) (μg/l) 2 years postop	Chromium (U) (μg/l) Bar removal			Nickel in tissue (μg/g) prior to MIRPE	Nickel in tissue (μg/g) Bar removal		Chromium in tissue (μg/g) prior to MIRPE	Chromium in tissue (μg/g) Bar removal
STAINLESS STEEL BARS
1	1	13	-		0.42	0.075	0.88	1.34				0.1	0.1	0.1	1.6				0.86	1.4	3.23	3.23	4.7			0.2	0.37	0.81	1.09	2.3			1.529			3.597
2	1	15	-		0.28	0.075	0.84	0.075	0.1			0.1	0.1	0.3	1.7				2	1.2	1.6	4.45	8.7			0.4	0.2	0.46	2.94	4.08			0.401			1.236
3	1	15	yes		0.3	/	/	/	1.22			0.3	/	/	/	0.1			0.7	/	/	/	1.59			0.4	/	/	/	0.37
5	1	15	yes		0.075	0.2	0.075	0.075	0.075			0.1	0.3	0.1					0.1	0.15	1.95	0.34	0.6			0.3	0.05	0.99	0.3	0.19			13.846	102.82		21.577	147.57
6	1	15	-		0.075	0.5		0.075	2.36			0.1	0.1						3.5	3.4		2.8	5			0.9	0.7		1.4	1.75			1.792	69.44		3.708	121.45
7	1	14	yes		0.075		0.075	0.7	0.73			0.1		0.8	4.37				2.3		5.8	10.13	14.5			0.05		2.18	6.2	10.24			3.707	659.48		6.609	1741.45
9	1	15	-		0.4	1	0.075	0.5	0.5			0.1	0.1	0.1	0.1	0.1			2.6	2.1	8.35	0.53	0.53			0.4	0.6	0.91	0.36	0.36			2.618			13.09
10	1	15	yes		0.2	0.075	0.075		0.68			0.2	0.1	0.65	1.76				0.6	4.4	4.4		1.77			0.05	0.7	1.65		1.3			2.6	4.92		7.1	13.16
11	1	17	-		0.075		0.075	0.8	0.075			0.1		0.1	2.08	0.8			2.2		/	2.89	2.01			0.2		/	1.04	1.33				109.28			32.33
13	1	17	-		0.28	0.72	0.67	/	0.42			0.1	0.1	0.5	/	1.5			3.04	4.9	13.71	/	9.01			0.37	0.9	5.02	/	8.7				524.6			1684.75
14	1	15	-		0.075	0.5	0.18	0.075	0.075			0.1	0.1	0.8	1.7				0.37	2.14	21.9	12.9	2.89			0.05	0.36	6.03	5.33	2.45			1.2	502.72		1.6	1649.35
15	1	15	-		0.075	0.88	0.23	0.36	1.56			0.1	0.1	0.1	0.5	0.5			0.74	3.9	3.66	3.18	3.52			0.21	0.5	0.76	1.14	1.57			2	563.38		2.6	1565.38
16	1	14	-		0.075	/	/	/	3.09			0.1	/	/	/	1.4			2.67	3.91	8.73	13.73	1.7			0.05	0.76	3.21	3.33	2.1			2			2.6
17	1	17	-		1.02	0.54	0.61	0.49	0.24			0.1	0.1	1.3	2.1	0.6			0.91	0.9	11.97	11.5	7.28			0.17	0.32	3.7	6.08	6.35			0.9	338.24		1.7	1120.16
18	1	14	-		0.075	0.58	0.71	0.075	1.26			0.1	0.1	1.4	0.1	0.9			1.19	2.45	4.2	1.76	4.1			0.35	0.05	1.34	0.65	5.11				1099.72			3617.21
19	1	18	-		0.61	0.98	1.1	1.56	2.74			0.3	0.1	0.85	0.9	0.8			1.5	4.06	5.82		2.49			0.21	0.42	1.89		1.28			0.76	35.09		1.01	122.81
21	1	15	-		0.075	1.5			0.075			0.1	0.1			0.7			3.33	1.62			0.88			0.38	0.31			0.05				22.56			47.74
23	1	14	-		0.075	0.075	0.075	1.22	0.88			0.1	0.3	0.7	1.1	0.7			5.33	6.29	9.92	3.2	1.31			0.5	0.35	1.35	2.82	0.61			0.03	226.1		0.1	545.94
24	1	17	-		0.075	0.075	0.075		2.21			0.1	0.1	0.7	1.3	1.2			1.22	1.52	1.46		2.89			0.25	0.38	0.57		2.12			0.1	171.29		1.1	267.87
25	1	17	-		0.075	0.58	0.075	/	0.54			0.8	0.1	0.34	/	0.4			1.64	2.36	0.7	/	1.26			0.32	0.11	0.13	/	0.25			0.8	51.2		2	82.18
26	1	28	-		0.075				1							1.2			1.07				7.99			0.12				8.06			0.01	224.41		0.4	586.83
29	1	15	-		0.075	0.075	1	1.51	1.45			0.1	0.1	1.5		1.6			1.62	3.97	12.8	3.77				0.05	0.71	3.4	1.91				0.68			1.69
30	1	16	-		0.075	0.075	0.075	0.82	0.22			0.1	0.1	1.2	1.4	1.7			2.5	1.81	7.6	6.65	2.63			0.19	0.24	2.19	3.89	1.36			0.19	1011.98		0.93	3779.78
32	1	24	-		0.075	0.29	0.86		0.71			1	0.1	0.1		1.4			1.1	1.47	0.42		0.56			0.18	0.69	0.23		0.29			8.08			13.01
33	2	16	-		0.075	0.8	0.22		1.68			0.1	0.1	0.8		1.1			2.2	2.92	2.1		5.76			0.4	0.2	1.05		2.82			0.4	532.8		0.96	1892.08
34	1	14	-		0.075	0.8	0.64	1.46	0.53			0.1	0.1	0.74	0.6	0.6			1.2	1.81	1.28	2.86	0.82			0.4	0.49	0.61	0.74	0.24			0.35	51.13		1.06	110.86
35	2	14	-		0.23	0.42	1.95		1.91			0.1	0.1	1.5	2.08	2			2.85	1.92	4.97		6.14			0.34	0.4	1.87		11.33			0.9			1.57
37	1	25	-		1.24		1.24		1.87			0.75		1.4		1.9			0.92		0.92		2.3			0.05		0.75		3.1				1247.39			3169.52
COATED BARS
38	2	15	yes		0.43	0	0		1.21			0	0.46	0.6		1.32			0.75	5.25	8.07		4.61			0	1.06	2.57		3.1				5709.28			6473.21
39	1	14	-		0.63	0.48	0.5	3.71	1.83			0	0.33	1.4	4.1				3.64	3.37	32.76	22.19	15.2			0	0.51	7.95	8.7	0.5				7518.52			7755.56
40	1	15	-		0.58		2.01	0.97	1.28				0.18	0.9		1.1			0.26	3.54	3.89	4.17	5.7			0	0.41	1.55	2.05	4.07				4734.31			6338.91
41	1	17	yes			0	1.6	1.43	1.94				0.6	2	2.5	2.6			0.3	2.1	29.28	22.95	11.59			0	0.48	9.28	14.04	8.92			0.07	6150.21		0.08	6952.79
42	1	18	yes		0	0	1.26	1.01	1.61			0.47		1.5	2.45	3.1			0.6	1.35	4.78	4.09				0	0.27	1.15	1.57
43	1	15	-		4.5	2.86	2.45		5.76					1.8	2.6	2.2			1.9	6.58	10.6	13.94	15.06			0.1	0.55	3.26	5.1	8.53
44	1	16	yes		0.6	0	1.65	1	1.91			0.7		1.7	2	0.9			0.9	0.58	6.01	7.26	8.79			0.2	0.14	2.03	4.6	5.28			0.61	6246.29		1.28	9219.46
45	1	17	yes		0.5	0.68	0.68	0.74	1.67					0.7	1.23	1.6			2.1	2.71	2.71	1.77	2.42			0.4	1	1	0.69	1.59				3972.13			5221.13
46	1	16	yes		0.86	1.1	0.7		1.06			0		1.3		0.6			1.69	4.54	8.73		3.78			0.26	0.63	2.68		1.81				1848.04			2914.4
47	1	14	-		0				4.98			/							2.21				3.33			0.22				1.82			0.91			1.47
48	1	15	-		0														not measured							0.42							1.26			3.83
49	1	16	-		0				2.24							3.54			0.91				1.91			0.25				0.76			0.65			1.12
